# Supplementary material for: Construction of Ovarian Cancer Prognostic Model Based on the Investigation of Ferroptosis-Related lncRNA
Source: Biomolecules. 2023 Feb 6;13(2):306. doi: 10.3390/biom13020306 (PMC9953467; doi:10.3390/biom13020306)
Supplement: Supplementary file 1 [file biomolecules-13-00306-s001.zip › Supplementary_Table_S2.xlsx]

## Sheet: Table S1
Gene	Primer Sequences(5'to3')
Human GAPDH	AGAAGGCTGGGGCTCATTTG
	AGGGGCCATCCACAGTCTTC
TLR8-AS1	TCAAGCGATTCTCCTGCCTC
	GTGAAGTCGGTGCTGTCTCA
LBX2-AS1	TGCGCCTCCATACAGTTTGT
	CATGCCAGGGTCCTTGTTCT
LINC01281	GCGAGAAGTGGTCACAGACA
	TGTGGCACTTGAACCTCACA
CTD-2506J14.1	ACAGAAGAACCACCCAGCTG
	AGCTGAAGGTTCTCCTCCCT
RP11-713M15.2	CCCATGTCACACCTGAACCA
	GTGGACCATGAGACCTGCTT
CTB-171A8.1	AGGCCAACATGAACAGCTGA
	CTCAGCATCAGCCTCGACAT
RP11-88G17.6	TTCTCGAGTTGCCTTGGCAT
	GTGCCGCAAAGCATGAGTAG
RP11-1018N14.5	CTCCAACGAAGGTCTGTGCT
	ATAGGCCATCCACAAGCTGG
RP11-301G19.1	AACATTTGGTGCCGAAAGCC
	GGGAAGTCTCTTGCATGGGA
CTD-2330K9.3	TACCTTCACCTGGCGTCTTG
	TTTGCACGTGGAGCTTCTCT
AC078842.3	ACACTCCCAAGTCACTGCAA
	TGATCACACCACTGCACTCC
